# Supplementary material for: Taxonomy and phylogeny of Dichostereum (Russulales), with descriptions of three new species from southern China
Source: MycoKeys. 2018 Oct 10;(40):111–26. doi: 10.3897/mycokeys.40.28700 (PMC6193054; doi:10.3897/mycokeys.40.28700)
Supplement: XML Treatment for Dichostereum austrosinense [file mycokeys.40.28700-treatment1.xml]

<!DOCTYPE tp:taxon-treatment
  PUBLIC "-//TaxonX//DTD Taxonomic Treatment Publishing DTD v0 20100105//EN" "tax-treatment-NSO.dtd">
<tp:taxon-treatment xmlns:tp="http://www.plazi.org/taxpub"><tp:treatment-meta><kwd-group><label>Taxon classification</label><kwd><named-content xmlns:xlink="http://www.w3.org/1999/xlink" content-type="kingdom">Fungi</named-content></kwd><kwd><named-content xmlns:xlink="http://www.w3.org/1999/xlink" content-type="order">Russulales</named-content></kwd><kwd><named-content xmlns:xlink="http://www.w3.org/1999/xlink" content-type="family">Lachnocladiaceae</named-content></kwd></kwd-group><mixed-citation publication-type="journal"><person-group><name><surname>Liu</surname><given-names>Shi-Liang</given-names></name><name><surname>He</surname><given-names>Shuang-Hui</given-names></name></person-group><article-title>Taxonomy and phylogeny of <italic><tp:taxon-name><tp:taxon-name-part taxon-name-part-type="genus" reg="Dichostereum">Dichostereum</tp:taxon-name-part></tp:taxon-name></italic> (<tp:taxon-name><tp:taxon-name-part taxon-name-part-type="order">Russulales</tp:taxon-name-part></tp:taxon-name>), with descriptions of three new species from southern China</article-title><source>MycoKeys</source><day>10</day><month>10</month><year>2018</year><volume>2018</volume><issue>40</issue><fpage>111</fpage><lpage>126</lpage><pub-id pub-id-type="doi">10.3897/mycokeys.40.28700</pub-id></mixed-citation></tp:treatment-meta><tp:nomenclature><tp:taxon-name>
              <tp:taxon-name-part taxon-name-part-type="genus" reg="Dichostereum">Dichostereum</tp:taxon-name-part>
              <tp:taxon-name-part taxon-name-part-type="species" reg="austrosinense">austrosinense</tp:taxon-name-part>
              <object-id xmlns:xlink="http://www.w3.org/1999/xlink" content-type="mycobank" xlink:type="simple">MB826931</object-id>
            </tp:taxon-name><tp:taxon-authority>S.H. He &amp; S.L. Liu</tp:taxon-authority><tp:taxon-status xmlns:xlink="http://www.w3.org/1999/xlink" xlink:type="simple">sp. nov.</tp:taxon-status><xref ref-type="fig" rid="F2">Figs 2a</xref><xref ref-type="fig" rid="F3">, 3</xref><xref ref-type="fig" rid="F6">, 6a</xref></tp:nomenclature><tp:treatment-sec sec-type="Typification" id="SECID0E6PAG"><title>Typification.</title><p>CHINA. Guangxi Autonomous Region, Jinxiu County, Dayaoshan Nature Reserve, Shengtangshan, on fallen angiosperm trunk, 15 Jul 2017, He 4871 (holotype, <named-content xmlns:xlink="http://www.w3.org/1999/xlink" content-type="dwc:institutional_code" xlink:type="simple">BJFC</named-content> 024390, ITS GenBank accession number: <ext-link xmlns:xlink="http://www.w3.org/1999/xlink" ext-link-type="gen" xlink:href="MH538317" xlink:type="simple">MH538317</ext-link>; isotype in <abbrev xmlns:xlink="http://www.w3.org/1999/xlink" content-type="institution" xlink:title="Centre for Forest Mycology Research, U.S. Forest Service, Madison, USA" id="ABBRID0EKQAG" xlink:type="simple">CFMR</abbrev>).</p></tp:treatment-sec><tp:treatment-sec sec-type="etymology" id="SECID0EPQAG"><title>Etymology.</title><p>“<italic><tp:taxon-name><tp:taxon-name-part taxon-name-part-type="genus" reg="Dichostereum"/><tp:taxon-name-part taxon-name-part-type="species" reg="austrosinense">austrosinense</tp:taxon-name-part></tp:taxon-name></italic>” referring to the distribution in southern China.</p></tp:treatment-sec><tp:treatment-sec sec-type="Basidiomata" id="SECID0E6QAG"><title>Basidiomata.</title><p>Perennial, resupinate, effused, closely adnate, inseparable from substrates, coriaceous to soft corky, at first as irregular small patches, later confluent up to 15 cm long, 4.5 cm wide, up to 1 mm thick. Hymenophore surface smooth, greyish-orange [5B(4–5)], brownish-yellow [5C(7–8)] to light brown [6D(4–8)], not cracking; margin abrupt, concolorous or darker than hymenophore surface.</p></tp:treatment-sec><tp:treatment-sec sec-type="Microscopic structures" id="SECID0EERAG"><title>Microscopic structures.</title><p>Hyphal system dimitic. Context thickening, compact, composed of generative hyphae, dichohyphae, embedded basidiospores and scattered crystals. Generative hyphae rare, with clamp connections, hyaline, thin- to slightly thick-walled, 2–3 µm in diam. Dichohyphae dominant, hyaline to yellow, distinctly thick-walled, dichotomously branched with acute tips, weakly dextriniod. Catahymenium composed of dichohyphae, gloeocystidia, basidia and basidioles. Dichohyphae in this layer abundant, similar to those in the context, but strongly dextrinoid, more slender and more frequently branched, 20–50 μm across, 2–4 µm wide at lowest part. Gloeocystidia abundant, subcylindrical to subfusiform, hyaline, slightly thick-walled, <!--PageBreak-->with or without solidified contents, 80–130 × 8–15 µm. Basidia narrowly cylindrical, usually slightly sinuous, hyaline, thin-walled, with 4 sterigmata and a basal clamp connection, 50–80 × 5–8 µm; basidioles in shape similar to basidia, but slightly smaller. Basidiospores abundant, subglobose with a distinct apiculus, hyaline to pale yellowish-brown in KOH, thick-walled, strongly amyloid, (7–) 7.3–8 (–9) µm in diam.; walls ornamented with large warts and crests.</p><!--PageBreak--></tp:treatment-sec><tp:treatment-sec sec-type="material" id="SECID0ENRAG"><title>Additional specimens examined.</title><p>CHINA. Hainan Province, Lingshui County, Diaoluoshan Nature Reserve, on fallen angiosperm trunk, 17 Mar 2016, He 3551 (<named-content xmlns:xlink="http://www.w3.org/1999/xlink" content-type="dwc:institutional_code" xlink:type="simple">BJFC</named-content> 022052); Jiangxi Province, Lianping County, Jiulianshan Nature Reserve, on fallen angiosperm branch, 13 Aug 2016, He 4316 (<named-content xmlns:xlink="http://www.w3.org/1999/xlink" content-type="dwc:institutional_code" xlink:type="simple">BJFC</named-content> 023758).</p></tp:treatment-sec><tp:treatment-sec sec-type="remarks" id="SECID0E4RAG"><title>Remarks.</title><p><italic><tp:taxon-name><tp:taxon-name-part taxon-name-part-type="genus" reg="Dichostereum">Dichostereum</tp:taxon-name-part><tp:taxon-name-part taxon-name-part-type="species" reg="austrosinense">austrosinense</tp:taxon-name-part></tp:taxon-name></italic> is overall characterised by the relatively large gloeocystidia and basidiospores with large warts and crests. <italic><tp:taxon-name><tp:taxon-name-part taxon-name-part-type="genus" reg="Dichostereum">Dichostereum</tp:taxon-name-part><tp:taxon-name-part taxon-name-part-type="species" reg="peniophoroides">peniophoroides</tp:taxon-name-part></tp:taxon-name></italic> (Burt) Boidin &amp; Lanq. is similar to <italic><tp:taxon-name><tp:taxon-name-part taxon-name-part-type="genus" reg="Dichostereum">D.</tp:taxon-name-part><tp:taxon-name-part taxon-name-part-type="species" reg="austrosinense">austrosinense</tp:taxon-name-part></tp:taxon-name></italic> but differs in having wider gloeocystidia (7–22 µm), slightly larger basidiospores (7–9 µm) with larger ornamentations and a distribution in Caribbean regions (<xref ref-type="bibr" rid="B17">Lanquetin 1973</xref>; <xref ref-type="bibr" rid="B5">Boidin and Lanquetin 1980</xref>). <italic><tp:taxon-name><tp:taxon-name-part taxon-name-part-type="genus" reg="Dichostereum">Dichostereum</tp:taxon-name-part><tp:taxon-name-part taxon-name-part-type="species" reg="austrosinense">austrosinense</tp:taxon-name-part></tp:taxon-name></italic> is also similar to <italic><tp:taxon-name><tp:taxon-name-part taxon-name-part-type="genus" reg="Dichostereum">D.</tp:taxon-name-part><tp:taxon-name-part taxon-name-part-type="species" reg="rhodosporum">rhodosporum</tp:taxon-name-part></tp:taxon-name></italic> (Wakef.) Boidin &amp; Lanq. which differs in having paler basidiomata, smaller ornamentations of basidiospores and a distribution in Australia and New Zealand (<xref ref-type="bibr" rid="B5">Boidin and Lanquetin 1980</xref>, Figs <xref ref-type="fig" rid="F2">2</xref> and <xref ref-type="fig" rid="F6">6</xref>).</p><fig id="F2" position="float" orientation="portrait"><label>Figure 2.</label><caption><p>Basidiomata of <italic><tp:taxon-name><tp:taxon-name-part taxon-name-part-type="genus" reg="Dichostereum">Dichostereum</tp:taxon-name-part></tp:taxon-name></italic> species. <bold>a</bold><italic><tp:taxon-name><tp:taxon-name-part taxon-name-part-type="genus" reg="Dichostereum">D.</tp:taxon-name-part><tp:taxon-name-part taxon-name-part-type="species" reg="austrosinense">austrosinense</tp:taxon-name-part></tp:taxon-name></italic> (holotype, He 4871) <bold>b</bold><italic><tp:taxon-name><tp:taxon-name-part taxon-name-part-type="genus" reg="Dichostereum">D.</tp:taxon-name-part><tp:taxon-name-part taxon-name-part-type="species" reg="boidinii">boidinii</tp:taxon-name-part></tp:taxon-name></italic> (holotype, He 5026) <bold>c</bold><italic><tp:taxon-name><tp:taxon-name-part taxon-name-part-type="genus" reg="Dichostereum">D.</tp:taxon-name-part><tp:taxon-name-part taxon-name-part-type="species" reg="eburneum">eburneum</tp:taxon-name-part></tp:taxon-name></italic> (holotype, He 5374) <bold>d</bold><italic><tp:taxon-name><tp:taxon-name-part taxon-name-part-type="genus" reg="Dichostereum">D.</tp:taxon-name-part><tp:taxon-name-part taxon-name-part-type="species" reg="granulosum">granulosum</tp:taxon-name-part></tp:taxon-name></italic> (He 1887) <bold>e</bold><italic><tp:taxon-name><tp:taxon-name-part taxon-name-part-type="genus" reg="Dichostereum">D.</tp:taxon-name-part><tp:taxon-name-part taxon-name-part-type="species" reg="pallescens">pallescens</tp:taxon-name-part></tp:taxon-name></italic> (He 3266) <bold>f</bold><italic><tp:taxon-name><tp:taxon-name-part taxon-name-part-type="genus" reg="Dichostereum">D.</tp:taxon-name-part><tp:taxon-name-part taxon-name-part-type="species" reg="rhodosporum">rhodosporum</tp:taxon-name-part></tp:taxon-name></italic> (Dai 18625A). Scale bar: 1 cm.</p></caption><graphic xmlns:xlink="http://www.w3.org/1999/xlink" xlink:href="mycokeys-40-111-g002.jpg" position="float" orientation="portrait" xlink:type="simple" id="oo_234574.jpg"/></fig><fig id="F3" position="float" orientation="portrait"><label>Figure 3.</label><caption><p>Microscopic structures of <italic><tp:taxon-name><tp:taxon-name-part taxon-name-part-type="genus" reg="Dichostereum">Dichostereum</tp:taxon-name-part><tp:taxon-name-part taxon-name-part-type="species" reg="austrosinense">austrosinense</tp:taxon-name-part></tp:taxon-name></italic> (drawn from the holotype). <bold>a</bold> Basidiospores <bold>b</bold> Basidia <bold>c</bold> Gloeocystidia <bold>d</bold> Dichohyphae from hymenium <bold>e</bold> Dichohyphae from subiculum. Scale bar: 10 µm.</p></caption><graphic xmlns:xlink="http://www.w3.org/1999/xlink" xlink:href="mycokeys-40-111-g003.jpg" position="float" orientation="portrait" xlink:type="simple" id="oo_234575.jpg"/></fig></tp:treatment-sec><tp:treatment-sec><!--Section generated to contain objects referenced in tp:taxon-treatment.--><fig id="F6" position="float" orientation="portrait"><label>Figure 6.</label><caption><p>Scanning electron micrographs (SEM) of basidiospores of <italic><tp:taxon-name><tp:taxon-name-part taxon-name-part-type="genus" reg="Dichostereum">Dichostereum</tp:taxon-name-part></tp:taxon-name></italic>. <bold>a</bold><italic><tp:taxon-name><tp:taxon-name-part taxon-name-part-type="genus" reg="Dichostereum">D.</tp:taxon-name-part><tp:taxon-name-part taxon-name-part-type="species" reg="austrosinense">austrosinense</tp:taxon-name-part></tp:taxon-name></italic> (holotype, He 4871) <bold>b</bold><italic><tp:taxon-name><tp:taxon-name-part taxon-name-part-type="genus" reg="Dichostereum">D.</tp:taxon-name-part><tp:taxon-name-part taxon-name-part-type="species" reg="boidinii">boidinii</tp:taxon-name-part></tp:taxon-name></italic> (holotype, He 5026) <bold>c</bold><italic><tp:taxon-name><tp:taxon-name-part taxon-name-part-type="genus" reg="Dichostereum">D.</tp:taxon-name-part><tp:taxon-name-part taxon-name-part-type="species" reg="eburneum">eburneum</tp:taxon-name-part></tp:taxon-name></italic> (holotype, He 5374) <bold>d</bold><italic><tp:taxon-name><tp:taxon-name-part taxon-name-part-type="genus" reg="Dichostereum">D.</tp:taxon-name-part><tp:taxon-name-part taxon-name-part-type="species" reg="granulosum">granulosum</tp:taxon-name-part></tp:taxon-name></italic> (He 1887) <bold>e</bold><italic><tp:taxon-name><tp:taxon-name-part taxon-name-part-type="genus" reg="Dichostereum">D.</tp:taxon-name-part><tp:taxon-name-part taxon-name-part-type="species" reg="pallescens">pallescens</tp:taxon-name-part></tp:taxon-name></italic> (He 3266) <bold>f</bold><italic><tp:taxon-name><tp:taxon-name-part taxon-name-part-type="genus" reg="Dichostereum">D.</tp:taxon-name-part><tp:taxon-name-part taxon-name-part-type="species" reg="rhodosporum">rhodosporum</tp:taxon-name-part></tp:taxon-name></italic> (Dai 18625A). Scale bar: 1 µm.</p></caption><graphic xmlns:xlink="http://www.w3.org/1999/xlink" xlink:href="mycokeys-40-111-g006.jpg" position="float" orientation="portrait" xlink:type="simple" id="oo_234579.jpg"/></fig></tp:treatment-sec><ref-list><ref id="B17"><mixed-citation xmlns:xlink="http://www.w3.org/1999/xlink" xlink:type="simple"><person-group><name name-style="western"><surname>Lanquetin</surname><given-names>P</given-names></name></person-group> (<year>1973</year>) <article-title>Utilisation des cultures dans la systématique des <tp:taxon-name><tp:taxon-name-part taxon-name-part-type="genus">Vararia</tp:taxon-name-part><tp:taxon-name-part taxon-name-part-type="authority">Karst</tp:taxon-name-part><tp:taxon-name-part taxon-name-part-type="infraspecific-rank">subg.</tp:taxon-name-part><tp:taxon-name-part taxon-name-part-type="subgenus">Dichostereum</tp:taxon-name-part></tp:taxon-name> (Pilat) Boid. (Basidiomycètes <tp:taxon-name><tp:taxon-name-part taxon-name-part-type="family">Lachnocladiaceae</tp:taxon-name-part></tp:taxon-name>).</article-title><source>Bulletin Mensuel De La Société Linnéenne De Lyon</source><volume>42</volume>(<issue>7</issue>): <fpage>167</fpage>–<lpage>192</lpage>. <ext-link xlink:type="simple" ext-link-type="doi" xlink:href="10.3406/linly.1973.10071">https://doi.org/10.3406/linly.1973.10071</ext-link></mixed-citation></ref><ref id="B5"><mixed-citation xmlns:xlink="http://www.w3.org/1999/xlink" xlink:type="simple"><person-group><name name-style="western"><surname>Boidin</surname><given-names>J</given-names></name><name name-style="western"><surname>Lanquetin</surname><given-names>P</given-names></name></person-group> (<year>1980</year>) <article-title>Contribution a l’étude du genre <italic><tp:taxon-name><tp:taxon-name-part taxon-name-part-type="genus">Dichostereum</tp:taxon-name-part></tp:taxon-name></italic> Pilàt (Basidiomycètes, <tp:taxon-name><tp:taxon-name-part taxon-name-part-type="family">Lachnocladiaceae</tp:taxon-name-part></tp:taxon-name>).</article-title><source>Bulletin de la Société Mycologique de France</source><volume>96</volume>: <fpage>381</fpage>–<lpage>406</lpage>.</mixed-citation></ref></ref-list></tp:taxon-treatment>
