# Supplementary material for: Taxonomy and phylogeny of Dichostereum (Russulales), with descriptions of three new species from southern China
Source: MycoKeys. 2018 Oct 10;(40):111–26. doi: 10.3897/mycokeys.40.28700 (PMC6193054; doi:10.3897/mycokeys.40.28700)
Supplement: XML Treatment for Dichostereum boidinii [file mycokeys.40.28700-treatment2.xml]

<!DOCTYPE tp:taxon-treatment
  PUBLIC "-//TaxonX//DTD Taxonomic Treatment Publishing DTD v0 20100105//EN" "tax-treatment-NSO.dtd">
<tp:taxon-treatment xmlns:tp="http://www.plazi.org/taxpub"><tp:treatment-meta><kwd-group><label>Taxon classification</label><kwd><named-content xmlns:xlink="http://www.w3.org/1999/xlink" content-type="kingdom">Fungi</named-content></kwd><kwd><named-content xmlns:xlink="http://www.w3.org/1999/xlink" content-type="order">Russulales</named-content></kwd><kwd><named-content xmlns:xlink="http://www.w3.org/1999/xlink" content-type="family">Lachnocladiaceae</named-content></kwd></kwd-group><mixed-citation publication-type="journal"><person-group><name><surname>Liu</surname><given-names>Shi-Liang</given-names></name><name><surname>He</surname><given-names>Shuang-Hui</given-names></name></person-group><article-title>Taxonomy and phylogeny of <italic><tp:taxon-name><tp:taxon-name-part taxon-name-part-type="genus" reg="Dichostereum">Dichostereum</tp:taxon-name-part></tp:taxon-name></italic> (<tp:taxon-name><tp:taxon-name-part taxon-name-part-type="order">Russulales</tp:taxon-name-part></tp:taxon-name>), with descriptions of three new species from southern China</article-title><source>MycoKeys</source><day>10</day><month>10</month><year>2018</year><volume>2018</volume><issue>40</issue><fpage>111</fpage><lpage>126</lpage><pub-id pub-id-type="doi">10.3897/mycokeys.40.28700</pub-id></mixed-citation></tp:treatment-meta><tp:nomenclature><tp:taxon-name>
              <tp:taxon-name-part taxon-name-part-type="genus" reg="Dichostereum">Dichostereum</tp:taxon-name-part>
              <tp:taxon-name-part taxon-name-part-type="species" reg="boidinii">boidinii</tp:taxon-name-part>
              <object-id xmlns:xlink="http://www.w3.org/1999/xlink" content-type="mycobank" xlink:type="simple">MB826932</object-id>
            </tp:taxon-name><tp:taxon-authority>S.H. He &amp; S.L. Liu</tp:taxon-authority><tp:taxon-status xmlns:xlink="http://www.w3.org/1999/xlink" xlink:type="simple">sp. nov.</tp:taxon-status><xref ref-type="fig" rid="F2">Figs 2b</xref><xref ref-type="fig" rid="F4">, 4</xref><xref ref-type="fig" rid="F6">, 6b</xref><!--PageBreak--><!--PageBreak--></tp:nomenclature><tp:treatment-sec sec-type="Typification" id="SECID0EW1AG"><title>Typification.</title><p>CHINA. Hubei Province, Wufeng County, Breeding base of <italic><tp:taxon-name><tp:taxon-name-part taxon-name-part-type="genus" reg="Magnolia">Magnolia</tp:taxon-name-part></tp:taxon-name></italic>, on angiosperm stump, 14 Aug 2017, He 5026 (holotype, <named-content xmlns:xlink="http://www.w3.org/1999/xlink" content-type="dwc:institutional_code" xlink:type="simple">BJFC</named-content> 024544, ITS GenBank accession number: <ext-link xmlns:xlink="http://www.w3.org/1999/xlink" ext-link-type="gen" xlink:href="MH538324" xlink:type="simple">MH538324</ext-link>; isotype in <abbrev xmlns:xlink="http://www.w3.org/1999/xlink" content-type="institution" xlink:title="Centre for Forest Mycology Research, U.S. Forest Service, Madison, USA" id="ABBRID0EI2AG" xlink:type="simple">CFMR</abbrev>).</p></tp:treatment-sec><tp:treatment-sec sec-type="etymology" id="SECID0EN2AG"><title>Etymology.</title><p>“<italic><tp:taxon-name><tp:taxon-name-part taxon-name-part-type="genus" reg="Dichostereum"/><tp:taxon-name-part taxon-name-part-type="species" reg="boidinii">boidinii</tp:taxon-name-part></tp:taxon-name></italic>” (Lat.), named to honour Dr. Jacques Boidin (Lyon, France) for his contribution to the taxonomy of <italic><tp:taxon-name><tp:taxon-name-part taxon-name-part-type="genus" reg="Dichostereum">Dichostereum</tp:taxon-name-part></tp:taxon-name></italic>.</p></tp:treatment-sec><tp:treatment-sec sec-type="Basidiomata" id="SECID0EE3AG"><title>Basidiomata.</title><p>Perennial, resupinate to effused-reflexed with slightly elevated margin, closely adnate, inseparable from substrates, coriaceous to soft corky, up to 8 cm long, 4 cm wide, 1.5 mm thick. Hymenophore surface smooth, greyish-orange [6B(3–4)], brownish-orange [6C(4–6)] to light brown [6D(4–6)], not cracking; margin abrupt, concolorous or darker than hymenophore surface.</p></tp:treatment-sec><tp:treatment-sec sec-type="Microscopic structures" id="SECID0EJ3AG"><title>Microscopic structures.</title><p>Hyphal system dimitic. Context thickening, compact, composed of generative hyphae, dichohyphae, embedded basidiospores and scattered crystals. Generative hyphae rare, with clamp connections, hyaline, thin-walled, 2–3 µm in diam. Dichohyphae dominant, hyaline to yellow, distinctly thick-walled, dextriniod. Catahymenium composed of dichohyphae, gloeocystidia, basidia and basidioles. Dichohyphae in this layer abundant, similar to those in the context, but strongly dextrinoid, more frequently branched with short terminal branches, 20–40 μm across, 2–4 µm wide at lowest part. Gloeocystidia abundant, fusiform to subulate, hyaline, slightly thick-walled, with solidified contents, 20–60 × 7–12 µm. Basidia subclavate to subcylindrical, hyaline, thin-walled, with 4 sterigmata and a basal clamp connection, 25–40 × 5–7 µm; basidioles in shape similar to basidia, but slightly smaller. Basidiospores subglobose with a distinct apiculus, hyaline to pale yellowish-brown in KOH, thick-walled, strongly amyloid, (5–) 5.5–6.5 (–7) µm in diam.; walls ornamented with warts and crests.</p><!--PageBreak--></tp:treatment-sec><tp:treatment-sec sec-type="material" id="SECID0EP3AG"><title>Additional specimens examined.</title><p>CHINA. Anhui Province, Huangshan County, Huangshan Nature Reserve, on fallen angiosperm trunk, 21 Oct 2011, He 462 (<named-content xmlns:xlink="http://www.w3.org/1999/xlink" content-type="dwc:institutional_code" xlink:type="simple">BJFC</named-content> 012101); Hainan Province, Lingshui County, Diaoluoshan Nature Reserve, on rotten wood of <italic><tp:taxon-name><tp:taxon-name-part taxon-name-part-type="genus" reg="Dacrydium">Dacrydium</tp:taxon-name-part></tp:taxon-name></italic>, 13 Nov 2015, Dai 16117 (<named-content xmlns:xlink="http://www.w3.org/1999/xlink" content-type="dwc:institutional_code" xlink:type="simple">BJFC</named-content> 020210); Jiangxi Province, Anyuan County, Sanbaishan Forest Park, on fallen angiosperm trunk, 15 Aug 2016, He 4410 (<named-content xmlns:xlink="http://www.w3.org/1999/xlink" content-type="dwc:institutional_code" xlink:type="simple">BJFC</named-content> 023851); Yunnan Province, Kunming, Xishan Park, on angiosperm stump, 17 Jul 2013, He 1662 (<named-content xmlns:xlink="http://www.w3.org/1999/xlink" content-type="dwc:institutional_code" xlink:type="simple">BJFC</named-content> 016129).</p></tp:treatment-sec><tp:treatment-sec sec-type="remarks" id="SECID0EQ4AG"><title>Remarks.</title><p><italic><tp:taxon-name><tp:taxon-name-part taxon-name-part-type="genus" reg="Dichostereum">Dichostereum</tp:taxon-name-part><tp:taxon-name-part taxon-name-part-type="species" reg="boidinii">boidinii</tp:taxon-name-part></tp:taxon-name></italic> is widely distributed in southern China and mainly characterised by the thick, brownish basidiomata and relatively small basidiospores with large warts and crests. <italic><tp:taxon-name><tp:taxon-name-part taxon-name-part-type="genus" reg="Dichostereum">Dichostereum</tp:taxon-name-part><tp:taxon-name-part taxon-name-part-type="species" reg="pallescens">pallescens</tp:taxon-name-part></tp:taxon-name></italic> is similar to <italic><tp:taxon-name><tp:taxon-name-part taxon-name-part-type="genus" reg="Dichostereum">D.</tp:taxon-name-part><tp:taxon-name-part taxon-name-part-type="species" reg="boidinii">boidinii</tp:taxon-name-part></tp:taxon-name></italic> but differs in <!--PageBreak-->having slender dichohyphae and smaller and sparser ornamentations of basidiospores (<xref ref-type="bibr" rid="B5">Boidin and Lanquetin 1980</xref>, Fig. <xref ref-type="fig" rid="F6">6</xref>). <italic><tp:taxon-name><tp:taxon-name-part taxon-name-part-type="genus" reg="Dichostereum">Dichostereum</tp:taxon-name-part><tp:taxon-name-part taxon-name-part-type="species" reg="orientale">orientale</tp:taxon-name-part></tp:taxon-name></italic> Boidin &amp; Lanq. resembles <italic><tp:taxon-name><tp:taxon-name-part taxon-name-part-type="genus" reg="Dichostereum">D.</tp:taxon-name-part><tp:taxon-name-part taxon-name-part-type="species" reg="boidinii">boidinii</tp:taxon-name-part></tp:taxon-name></italic> by sharing short terminal branches of dichohyphae, but differs in having smaller basidiospores (5–5.5 µm in diam.) and a distribution in Africa (<xref ref-type="bibr" rid="B5">Boidin and Lanquetin 1980</xref>). The ornamentation of basidiospores of <italic><tp:taxon-name><tp:taxon-name-part taxon-name-part-type="genus" reg="Dichostereum">D.</tp:taxon-name-part><tp:taxon-name-part taxon-name-part-type="species" reg="boidinii">boidinii</tp:taxon-name-part></tp:taxon-name></italic> is similar to <italic><tp:taxon-name><tp:taxon-name-part taxon-name-part-type="genus" reg="Dichostereum">D.</tp:taxon-name-part><tp:taxon-name-part taxon-name-part-type="species" reg="austrosinense">austrosinense</tp:taxon-name-part></tp:taxon-name></italic>, but the latter species has larger gloeocystidia, basidia and basidiospores.</p><fig id="F4" position="float" orientation="portrait"><label>Figure 4.</label><caption><p>Microscopic structures of <italic><tp:taxon-name><tp:taxon-name-part taxon-name-part-type="genus" reg="Dichostereum">Dichostereum</tp:taxon-name-part><tp:taxon-name-part taxon-name-part-type="species" reg="boidinii">boidinii</tp:taxon-name-part></tp:taxon-name></italic> (drawn from the holotype). <bold>a</bold> Basidiospores <bold>b</bold> Basidia <bold>c</bold> Gloeocystidia <bold>d</bold> Dichohyphae from hymenium <bold>e</bold> Dichohyphae from subiculum. Scale bar: 10 µm.</p></caption><graphic xmlns:xlink="http://www.w3.org/1999/xlink" xlink:href="mycokeys-40-111-g004.jpg" position="float" orientation="portrait" xlink:type="simple" id="oo_234576.jpg"/></fig></tp:treatment-sec><tp:treatment-sec><!--Section generated to contain objects referenced in tp:taxon-treatment.--><fig id="F2" position="float" orientation="portrait"><label>Figure 2.</label><caption><p>Basidiomata of <italic><tp:taxon-name><tp:taxon-name-part taxon-name-part-type="genus" reg="Dichostereum">Dichostereum</tp:taxon-name-part></tp:taxon-name></italic> species. <bold>a</bold><italic><tp:taxon-name><tp:taxon-name-part taxon-name-part-type="genus" reg="Dichostereum">D.</tp:taxon-name-part><tp:taxon-name-part taxon-name-part-type="species" reg="austrosinense">austrosinense</tp:taxon-name-part></tp:taxon-name></italic> (holotype, He 4871) <bold>b</bold><italic><tp:taxon-name><tp:taxon-name-part taxon-name-part-type="genus" reg="Dichostereum">D.</tp:taxon-name-part><tp:taxon-name-part taxon-name-part-type="species" reg="boidinii">boidinii</tp:taxon-name-part></tp:taxon-name></italic> (holotype, He 5026) <bold>c</bold><italic><tp:taxon-name><tp:taxon-name-part taxon-name-part-type="genus" reg="Dichostereum">D.</tp:taxon-name-part><tp:taxon-name-part taxon-name-part-type="species" reg="eburneum">eburneum</tp:taxon-name-part></tp:taxon-name></italic> (holotype, He 5374) <bold>d</bold><italic><tp:taxon-name><tp:taxon-name-part taxon-name-part-type="genus" reg="Dichostereum">D.</tp:taxon-name-part><tp:taxon-name-part taxon-name-part-type="species" reg="granulosum">granulosum</tp:taxon-name-part></tp:taxon-name></italic> (He 1887) <bold>e</bold><italic><tp:taxon-name><tp:taxon-name-part taxon-name-part-type="genus" reg="Dichostereum">D.</tp:taxon-name-part><tp:taxon-name-part taxon-name-part-type="species" reg="pallescens">pallescens</tp:taxon-name-part></tp:taxon-name></italic> (He 3266) <bold>f</bold><italic><tp:taxon-name><tp:taxon-name-part taxon-name-part-type="genus" reg="Dichostereum">D.</tp:taxon-name-part><tp:taxon-name-part taxon-name-part-type="species" reg="rhodosporum">rhodosporum</tp:taxon-name-part></tp:taxon-name></italic> (Dai 18625A). Scale bar: 1 cm.</p></caption><graphic xmlns:xlink="http://www.w3.org/1999/xlink" xlink:href="mycokeys-40-111-g002.jpg" position="float" orientation="portrait" xlink:type="simple" id="oo_234574.jpg"/></fig><fig id="F6" position="float" orientation="portrait"><label>Figure 6.</label><caption><p>Scanning electron micrographs (SEM) of basidiospores of <italic><tp:taxon-name><tp:taxon-name-part taxon-name-part-type="genus" reg="Dichostereum">Dichostereum</tp:taxon-name-part></tp:taxon-name></italic>. <bold>a</bold><italic><tp:taxon-name><tp:taxon-name-part taxon-name-part-type="genus" reg="Dichostereum">D.</tp:taxon-name-part><tp:taxon-name-part taxon-name-part-type="species" reg="austrosinense">austrosinense</tp:taxon-name-part></tp:taxon-name></italic> (holotype, He 4871) <bold>b</bold><italic><tp:taxon-name><tp:taxon-name-part taxon-name-part-type="genus" reg="Dichostereum">D.</tp:taxon-name-part><tp:taxon-name-part taxon-name-part-type="species" reg="boidinii">boidinii</tp:taxon-name-part></tp:taxon-name></italic> (holotype, He 5026) <bold>c</bold><italic><tp:taxon-name><tp:taxon-name-part taxon-name-part-type="genus" reg="Dichostereum">D.</tp:taxon-name-part><tp:taxon-name-part taxon-name-part-type="species" reg="eburneum">eburneum</tp:taxon-name-part></tp:taxon-name></italic> (holotype, He 5374) <bold>d</bold><italic><tp:taxon-name><tp:taxon-name-part taxon-name-part-type="genus" reg="Dichostereum">D.</tp:taxon-name-part><tp:taxon-name-part taxon-name-part-type="species" reg="granulosum">granulosum</tp:taxon-name-part></tp:taxon-name></italic> (He 1887) <bold>e</bold><italic><tp:taxon-name><tp:taxon-name-part taxon-name-part-type="genus" reg="Dichostereum">D.</tp:taxon-name-part><tp:taxon-name-part taxon-name-part-type="species" reg="pallescens">pallescens</tp:taxon-name-part></tp:taxon-name></italic> (He 3266) <bold>f</bold><italic><tp:taxon-name><tp:taxon-name-part taxon-name-part-type="genus" reg="Dichostereum">D.</tp:taxon-name-part><tp:taxon-name-part taxon-name-part-type="species" reg="rhodosporum">rhodosporum</tp:taxon-name-part></tp:taxon-name></italic> (Dai 18625A). Scale bar: 1 µm.</p></caption><graphic xmlns:xlink="http://www.w3.org/1999/xlink" xlink:href="mycokeys-40-111-g006.jpg" position="float" orientation="portrait" xlink:type="simple" id="oo_234579.jpg"/></fig></tp:treatment-sec><ref-list><ref id="B5"><mixed-citation xmlns:xlink="http://www.w3.org/1999/xlink" xlink:type="simple"><person-group><name name-style="western"><surname>Boidin</surname><given-names>J</given-names></name><name name-style="western"><surname>Lanquetin</surname><given-names>P</given-names></name></person-group> (<year>1980</year>) <article-title>Contribution a l’étude du genre <italic><tp:taxon-name><tp:taxon-name-part taxon-name-part-type="genus">Dichostereum</tp:taxon-name-part></tp:taxon-name></italic> Pilàt (Basidiomycètes, <tp:taxon-name><tp:taxon-name-part taxon-name-part-type="family">Lachnocladiaceae</tp:taxon-name-part></tp:taxon-name>).</article-title><source>Bulletin de la Société Mycologique de France</source><volume>96</volume>: <fpage>381</fpage>–<lpage>406</lpage>.</mixed-citation></ref></ref-list></tp:taxon-treatment>
