# Supplementary material for: Taxonomy and phylogeny of Dichostereum (Russulales), with descriptions of three new species from southern China
Source: MycoKeys. 2018 Oct 10;(40):111–26. doi: 10.3897/mycokeys.40.28700 (PMC6193054; doi:10.3897/mycokeys.40.28700)
Supplement: XML Treatment for Dichostereum eburneum [file mycokeys.40.28700-treatment3.xml]

<!DOCTYPE tp:taxon-treatment
  PUBLIC "-//TaxonX//DTD Taxonomic Treatment Publishing DTD v0 20100105//EN" "tax-treatment-NSO.dtd">
<tp:taxon-treatment xmlns:tp="http://www.plazi.org/taxpub"><tp:treatment-meta><kwd-group><label>Taxon classification</label><kwd><named-content xmlns:xlink="http://www.w3.org/1999/xlink" content-type="kingdom">Fungi</named-content></kwd><kwd><named-content xmlns:xlink="http://www.w3.org/1999/xlink" content-type="order">Russulales</named-content></kwd><kwd><named-content xmlns:xlink="http://www.w3.org/1999/xlink" content-type="family">Lachnocladiaceae</named-content></kwd></kwd-group><mixed-citation publication-type="journal"><person-group><name><surname>Liu</surname><given-names>Shi-Liang</given-names></name><name><surname>He</surname><given-names>Shuang-Hui</given-names></name></person-group><article-title>Taxonomy and phylogeny of <italic><tp:taxon-name><tp:taxon-name-part taxon-name-part-type="genus" reg="Dichostereum">Dichostereum</tp:taxon-name-part></tp:taxon-name></italic> (<tp:taxon-name><tp:taxon-name-part taxon-name-part-type="order">Russulales</tp:taxon-name-part></tp:taxon-name>), with descriptions of three new species from southern China</article-title><source>MycoKeys</source><day>10</day><month>10</month><year>2018</year><volume>2018</volume><issue>40</issue><fpage>111</fpage><lpage>126</lpage><pub-id pub-id-type="doi">10.3897/mycokeys.40.28700</pub-id></mixed-citation></tp:treatment-meta><tp:nomenclature><tp:taxon-name>
              <tp:taxon-name-part taxon-name-part-type="genus" reg="Dichostereum">Dichostereum</tp:taxon-name-part>
              <tp:taxon-name-part taxon-name-part-type="species" reg="eburneum">eburneum</tp:taxon-name-part>
              <object-id xmlns:xlink="http://www.w3.org/1999/xlink" content-type="mycobank" xlink:type="simple">MB826933</object-id>
            </tp:taxon-name><tp:taxon-authority>S.H. He &amp; S.L. Liu</tp:taxon-authority><tp:taxon-status xmlns:xlink="http://www.w3.org/1999/xlink" xlink:type="simple">sp. nov.</tp:taxon-status><xref ref-type="fig" rid="F2">Figs 2c</xref><xref ref-type="fig" rid="F5">, 5</xref><xref ref-type="fig" rid="F6">, 6c</xref></tp:nomenclature><tp:treatment-sec sec-type="Typification" id="SECID0EVDBG"><title>Typification.</title><p>CHINA. Fujian Province, Wuyishan County, Wuyishan Nature Reserve, on bark of living <italic><tp:taxon-name><tp:taxon-name-part taxon-name-part-type="genus" reg="Castanopsis">Castanopsis</tp:taxon-name-part></tp:taxon-name></italic>, 6 Apr 2018, He 5374 (holotype, <named-content xmlns:xlink="http://www.w3.org/1999/xlink" content-type="dwc:institutional_code" xlink:type="simple">BJFC</named-content>, ITS GenBank accession number: <ext-link xmlns:xlink="http://www.w3.org/1999/xlink" ext-link-type="gen" xlink:href="MH538318" xlink:type="simple">MH538318</ext-link>; isotype in <abbrev xmlns:xlink="http://www.w3.org/1999/xlink" content-type="institution" xlink:title="Centre for Forest Mycology Research, U.S. Forest Service, Madison, USA" id="ABBRID0EHEBG" xlink:type="simple">CFMR</abbrev>).</p></tp:treatment-sec><tp:treatment-sec sec-type="etymology" id="SECID0EMEBG"><title>Etymology.</title><p>“<italic><tp:taxon-name><tp:taxon-name-part taxon-name-part-type="genus" reg="Dichostereum"/><tp:taxon-name-part taxon-name-part-type="species" reg="eburneum">eburneum</tp:taxon-name-part></tp:taxon-name></italic>” referring to the white colour of hymenophore.</p></tp:treatment-sec><tp:treatment-sec sec-type="Basidiomata" id="SECID0E3EBG"><title>Basidiomata.</title><p>Perennial, resupinate, effused, closely adnate, inseparable from substrate, coriaceous, at first as irregular small patches, later confluent up to 7 cm long, 2 cm wide, 200–500 µm thick. Hymenophore surface smooth, white (5A1), orange white (5A2) to greyish-orange [5B(3–4)], cracking with age; margin thinning out, concolorous with hymenophore.</p></tp:treatment-sec><tp:treatment-sec sec-type="Microscopic structures" id="SECID0EBFBG"><title>Microscopic structures.</title><p>Hyphal system dimitic. Context thickening, compact, composed of generative hyphae, dichohyphae, embedded basidiospores and abundant crystals. Generative hyphae rare, with clamp connections, hyaline, thin- to slightly thick-walled, 2–3 µm in diam. Dichohyphae dominant, hyaline to yellow, distinctly thick-walled, dextriniod, frequently branched, aseptate, 1–2 µm in diam. Catahymenium composed of dichohyphae, gloeocystidia, basidia and basidioles. Dichohyphae in this layer abundant, hyaline to pale yellow, distinctly thick-walled, strongly dextriniod, dichotomously branched with acute terminal tips, 15–30 μm across, 2–4 µm wide at lowest part. Gloeocystidia abundant, fusiform to subclavate, hyaline, thin-walled, with solidified contents, 20–50 × 5–10 µm. Basidia subcylindrical with basal part slightly swollen, hyaline, thin-walled, with 4 sterigmata and a basal clamp connection, 30–45 × 6–9 µm; basidioles in shape similar to basidia, but slightly smaller. Basidiospores subglobose with a distinct apiculus, hyaline to pale yellowish-brown in KOH, thick-walled, strongly amyloid, 6–7 (–8) µm in diam.; walls ornamented with dense, large warts and crests.</p></tp:treatment-sec><tp:treatment-sec sec-type="remarks" id="SECID0EGFBG"><title>Remarks.</title><p><italic><tp:taxon-name><tp:taxon-name-part taxon-name-part-type="genus" reg="Dichostereum">Dichostereum</tp:taxon-name-part><tp:taxon-name-part taxon-name-part-type="species" reg="eburneum">eburneum</tp:taxon-name-part></tp:taxon-name></italic> is characterised by the pale basidiomata on bark of living tree, the presence of abundant crystals in context and basidiospores with dense and large ornamentations. Ecologically and macroscopically, <italic><tp:taxon-name><tp:taxon-name-part taxon-name-part-type="genus" reg="Dichostereum">D.</tp:taxon-name-part><tp:taxon-name-part taxon-name-part-type="species" reg="eburneum">eburneum</tp:taxon-name-part></tp:taxon-name></italic> resembles <italic><tp:taxon-name><tp:taxon-name-part taxon-name-part-type="genus" reg="Dendrothele">Dendrothele</tp:taxon-name-part></tp:taxon-name></italic> Höhn. &amp; Litsch., but the microscopic features are largely different (<xref ref-type="bibr" rid="B25">Nakasone and Burdsall 2011</xref>). <italic><tp:taxon-name><tp:taxon-name-part taxon-name-part-type="genus" reg="Dichostereum">Dichostereum</tp:taxon-name-part><tp:taxon-name-part taxon-name-part-type="species" reg="kenyense">kenyense</tp:taxon-name-part></tp:taxon-name></italic> Boidin &amp; Lanq. is similar to <italic><tp:taxon-name><tp:taxon-name-part taxon-name-part-type="genus" reg="Dichostereum">D.</tp:taxon-name-part><tp:taxon-name-part taxon-name-part-type="species" reg="eburneum">eburneum</tp:taxon-name-part></tp:taxon-name></italic> by sharing the large ornamentations of basidiospores, but differs in having wider span of dichohyphae, slightly larger basidiospores (7–8 µm) and a distribution in Africa (<xref ref-type="bibr" rid="B5">Boidin and Lanquetin 1980</xref>).</p><fig id="F5" position="float" orientation="portrait"><label>Figure 5.</label><caption><p>Microscopic structures of <italic><tp:taxon-name><tp:taxon-name-part taxon-name-part-type="genus" reg="Dichostereum">Dichostereum</tp:taxon-name-part><tp:taxon-name-part taxon-name-part-type="species" reg="eburneum">eburneum</tp:taxon-name-part></tp:taxon-name></italic> (drawn from the holotype). <bold>a</bold> Basidiospores; <bold>b</bold> Basidia <bold>c</bold> Gloeocystidia <bold>d</bold> Dichohyphae from hymenium <bold>e</bold> Dichohyphae from subiculum. Scale bar: 10 µm.</p></caption><graphic xmlns:xlink="http://www.w3.org/1999/xlink" xlink:href="mycokeys-40-111-g005.jpg" position="float" orientation="portrait" xlink:type="simple" id="oo_234578.jpg"/></fig><fig id="F6" position="float" orientation="portrait"><label>Figure 6.</label><caption><p>Scanning electron micrographs (SEM) of basidiospores of <italic><tp:taxon-name><tp:taxon-name-part taxon-name-part-type="genus" reg="Dichostereum">Dichostereum</tp:taxon-name-part></tp:taxon-name></italic>. <bold>a</bold><italic><tp:taxon-name><tp:taxon-name-part taxon-name-part-type="genus" reg="Dichostereum">D.</tp:taxon-name-part><tp:taxon-name-part taxon-name-part-type="species" reg="austrosinense">austrosinense</tp:taxon-name-part></tp:taxon-name></italic> (holotype, He 4871) <bold>b</bold><italic><tp:taxon-name><tp:taxon-name-part taxon-name-part-type="genus" reg="Dichostereum">D.</tp:taxon-name-part><tp:taxon-name-part taxon-name-part-type="species" reg="boidinii">boidinii</tp:taxon-name-part></tp:taxon-name></italic> (holotype, He 5026) <bold>c</bold><italic><tp:taxon-name><tp:taxon-name-part taxon-name-part-type="genus" reg="Dichostereum">D.</tp:taxon-name-part><tp:taxon-name-part taxon-name-part-type="species" reg="eburneum">eburneum</tp:taxon-name-part></tp:taxon-name></italic> (holotype, He 5374) <bold>d</bold><italic><tp:taxon-name><tp:taxon-name-part taxon-name-part-type="genus" reg="Dichostereum">D.</tp:taxon-name-part><tp:taxon-name-part taxon-name-part-type="species" reg="granulosum">granulosum</tp:taxon-name-part></tp:taxon-name></italic> (He 1887) <bold>e</bold><italic><tp:taxon-name><tp:taxon-name-part taxon-name-part-type="genus" reg="Dichostereum">D.</tp:taxon-name-part><tp:taxon-name-part taxon-name-part-type="species" reg="pallescens">pallescens</tp:taxon-name-part></tp:taxon-name></italic> (He 3266) <bold>f</bold><italic><tp:taxon-name><tp:taxon-name-part taxon-name-part-type="genus" reg="Dichostereum">D.</tp:taxon-name-part><tp:taxon-name-part taxon-name-part-type="species" reg="rhodosporum">rhodosporum</tp:taxon-name-part></tp:taxon-name></italic> (Dai 18625A). Scale bar: 1 µm.</p></caption><graphic xmlns:xlink="http://www.w3.org/1999/xlink" xlink:href="mycokeys-40-111-g006.jpg" position="float" orientation="portrait" xlink:type="simple" id="oo_234579.jpg"/></fig><!--PageBreak--><sec sec-type="Key to 5 species of Dichostereum in China" id="SECID0EMLBG"><title>Key to 5 species of <tp:taxon-name><tp:taxon-name-part taxon-name-part-type="genus" reg="Dichostereum">Dichostereum</tp:taxon-name-part></tp:taxon-name> in China</title><table-wrap content-type="key" position="anchor" orientation="portrait"><table id="TID0ENOAG" rules="all"><tbody><tr><td rowspan="1" colspan="1">1</td><td rowspan="1" colspan="1">Hymenophore grandinioid; basidiospores ellipsoid</td><td rowspan="1" colspan="1">
                        <bold><italic><tp:taxon-name>
                              <tp:taxon-name-part taxon-name-part-type="genus" reg="Dichostereum">D.</tp:taxon-name-part>
                              <tp:taxon-name-part taxon-name-part-type="species" reg="granulosum">granulosum</tp:taxon-name-part>
                            </tp:taxon-name></italic></bold>
                      </td></tr><tr><td rowspan="1" colspan="1">–</td><td rowspan="1" colspan="1">Hymenophore smooth; basidiospores subglobose</td><td rowspan="1" colspan="1">
                        <bold>2</bold>
                      </td></tr><tr><td rowspan="1" colspan="1">2</td><td rowspan="1" colspan="1">Basidiomata white; on bark of living <italic><tp:taxon-name><tp:taxon-name-part taxon-name-part-type="genus" reg="Castanopsis">Castanopsis</tp:taxon-name-part></tp:taxon-name></italic></td><td rowspan="1" colspan="1">
                        <bold><italic><tp:taxon-name>
                              <tp:taxon-name-part taxon-name-part-type="genus" reg="Dichostereum">D.</tp:taxon-name-part>
                              <tp:taxon-name-part taxon-name-part-type="species" reg="eburneum">eburneum</tp:taxon-name-part>
                            </tp:taxon-name></italic></bold>
                      </td></tr><tr><td rowspan="1" colspan="1">–</td><td rowspan="1" colspan="1">Basidiomata brownish; on dead wood</td><td rowspan="1" colspan="1">
                        <bold>3</bold>
                      </td></tr><tr><td rowspan="1" colspan="1">3</td><td rowspan="1" colspan="1">Gloeocystidia ≥80 μm long</td><td rowspan="1" colspan="1">
                        <bold><italic><tp:taxon-name>
                              <tp:taxon-name-part taxon-name-part-type="genus" reg="Dichostereum">D.</tp:taxon-name-part>
                              <tp:taxon-name-part taxon-name-part-type="species" reg="austrosinense">austrosinense</tp:taxon-name-part>
                            </tp:taxon-name></italic></bold>
                      </td></tr><tr><td rowspan="1" colspan="1">–</td><td rowspan="1" colspan="1">Gloeocystidia &lt;80 μm long</td><td rowspan="1" colspan="1">
                        <bold>4</bold>
                      </td></tr><tr><td rowspan="1" colspan="1">4</td><td rowspan="1" colspan="1">Basidiospores 6.5–7.5 µm in diam, ornamentation sparse</td><td rowspan="1" colspan="1">
                        <bold><italic><tp:taxon-name>
                              <tp:taxon-name-part taxon-name-part-type="genus" reg="Dichostereum">D.</tp:taxon-name-part>
                              <tp:taxon-name-part taxon-name-part-type="species" reg="pallescens">pallescens</tp:taxon-name-part>
                            </tp:taxon-name></italic></bold>
                      </td></tr><tr><td rowspan="1" colspan="1">–</td><td rowspan="1" colspan="1">Basidiospores 5.5–6.5 µm in diam, ornamentation dense</td><td rowspan="1" colspan="1">
                        <bold><italic><tp:taxon-name>
                              <tp:taxon-name-part taxon-name-part-type="genus" reg="Dichostereum">D.</tp:taxon-name-part>
                              <tp:taxon-name-part taxon-name-part-type="species" reg="boidinii">boidinii</tp:taxon-name-part>
                            </tp:taxon-name></italic></bold>
                      </td></tr><!--PageBreak--></tbody></table></table-wrap></sec></tp:treatment-sec><tp:treatment-sec><!--Section generated to contain objects referenced in tp:taxon-treatment.--><fig id="F2" position="float" orientation="portrait"><label>Figure 2.</label><caption><p>Basidiomata of <italic><tp:taxon-name><tp:taxon-name-part taxon-name-part-type="genus" reg="Dichostereum">Dichostereum</tp:taxon-name-part></tp:taxon-name></italic> species. <bold>a</bold><italic><tp:taxon-name><tp:taxon-name-part taxon-name-part-type="genus" reg="Dichostereum">D.</tp:taxon-name-part><tp:taxon-name-part taxon-name-part-type="species" reg="austrosinense">austrosinense</tp:taxon-name-part></tp:taxon-name></italic> (holotype, He 4871) <bold>b</bold><italic><tp:taxon-name><tp:taxon-name-part taxon-name-part-type="genus" reg="Dichostereum">D.</tp:taxon-name-part><tp:taxon-name-part taxon-name-part-type="species" reg="boidinii">boidinii</tp:taxon-name-part></tp:taxon-name></italic> (holotype, He 5026) <bold>c</bold><italic><tp:taxon-name><tp:taxon-name-part taxon-name-part-type="genus" reg="Dichostereum">D.</tp:taxon-name-part><tp:taxon-name-part taxon-name-part-type="species" reg="eburneum">eburneum</tp:taxon-name-part></tp:taxon-name></italic> (holotype, He 5374) <bold>d</bold><italic><tp:taxon-name><tp:taxon-name-part taxon-name-part-type="genus" reg="Dichostereum">D.</tp:taxon-name-part><tp:taxon-name-part taxon-name-part-type="species" reg="granulosum">granulosum</tp:taxon-name-part></tp:taxon-name></italic> (He 1887) <bold>e</bold><italic><tp:taxon-name><tp:taxon-name-part taxon-name-part-type="genus" reg="Dichostereum">D.</tp:taxon-name-part><tp:taxon-name-part taxon-name-part-type="species" reg="pallescens">pallescens</tp:taxon-name-part></tp:taxon-name></italic> (He 3266) <bold>f</bold><italic><tp:taxon-name><tp:taxon-name-part taxon-name-part-type="genus" reg="Dichostereum">D.</tp:taxon-name-part><tp:taxon-name-part taxon-name-part-type="species" reg="rhodosporum">rhodosporum</tp:taxon-name-part></tp:taxon-name></italic> (Dai 18625A). Scale bar: 1 cm.</p></caption><graphic xmlns:xlink="http://www.w3.org/1999/xlink" xlink:href="mycokeys-40-111-g002.jpg" position="float" orientation="portrait" xlink:type="simple" id="oo_234574.jpg"/></fig></tp:treatment-sec><ref-list><ref id="B25"><mixed-citation xmlns:xlink="http://www.w3.org/1999/xlink" xlink:type="simple"><person-group><name name-style="western"><surname>Nakasone</surname><given-names>KK</given-names></name><name name-style="western"><surname>Burdsall</surname><given-names>Jr HH</given-names></name></person-group> (<year>2011</year>) <article-title>The genus <italic><tp:taxon-name><tp:taxon-name-part taxon-name-part-type="genus">Dendrothele</tp:taxon-name-part></tp:taxon-name></italic> (<tp:taxon-name><tp:taxon-name-part taxon-name-part-type="order">Agaricales</tp:taxon-name-part></tp:taxon-name>, <tp:taxon-name><tp:taxon-name-part taxon-name-part-type="phylum">Basidiomycota</tp:taxon-name-part></tp:taxon-name>) in New Zealand.</article-title><source>New Zealand Journal of Botany</source><volume>49</volume>: <fpage>107</fpage>–<lpage>131</lpage>. <ext-link xlink:type="simple" ext-link-type="doi" xlink:href="10.1080/0028825X.2010.512636">https://doi.org/10.1080/0028825X.2010.512636</ext-link></mixed-citation></ref><ref id="B5"><mixed-citation xmlns:xlink="http://www.w3.org/1999/xlink" xlink:type="simple"><person-group><name name-style="western"><surname>Boidin</surname><given-names>J</given-names></name><name name-style="western"><surname>Lanquetin</surname><given-names>P</given-names></name></person-group> (<year>1980</year>) <article-title>Contribution a l’étude du genre <italic><tp:taxon-name><tp:taxon-name-part taxon-name-part-type="genus">Dichostereum</tp:taxon-name-part></tp:taxon-name></italic> Pilàt (Basidiomycètes, <tp:taxon-name><tp:taxon-name-part taxon-name-part-type="family">Lachnocladiaceae</tp:taxon-name-part></tp:taxon-name>).</article-title><source>Bulletin de la Société Mycologique de France</source><volume>96</volume>: <fpage>381</fpage>–<lpage>406</lpage>.</mixed-citation></ref></ref-list></tp:taxon-treatment>
